# Supplementary material for: The blood pressure lowering effect of beetroot juice is impaired in periodontitis and recovered after periodontal treatment
Source: NPJ Biofilms Microbiomes. 2025 Jan 9;11:10. doi: 10.1038/s41522-024-00622-5 (PMC11717912; doi:10.1038/s41522-024-00622-5)
Supplement: Supplementary file 2 — Supplementary Datasheet [file 41522_2024_622_MOESM2_ESM.xlsx]

## Sheet: Hoja1
Código	Salivary flow_BL	Salivary flow post BRJ_BL	Salivary flow_D70	Salivary flow post BRJ_D70	SBP_BL	DBP_BL	HR_BL	SBP post BRJ_BL	DBP post BRJ_BL	HR post BRJ_BL	SBP_D70	DBP_D70	HR_D70	SBP post BRJ_D70	DBP post BRJ_D70	HR post BRJ_D70	BOP_BL	Plaque_BL	CAL_BL	PD_BL	BOP_D70	Plaque_D70	CAL_D70	PD_D70	pH_SL_BL	NO2 saliva_BL	NO3 saliva_BL	pH saliva post BRJ_BL	NO2 saliva post BRJ_BL	NO3 saliva post BRJ_BL	pH_SL_D70	NO2 saliva_D70	NO3 saliva_D70	pH saliva post BRJ_D70	NO2 saliva post BRJ_D70	NO3 saliva post BRJ_D70
D2	2000	4000	2000	1500	105.833	64	81.3333	105.167	62.3333	72.6667	110.333	63.1667	78.6667	103.167	59.5	76.3333	92	94.6	2.62	2.92	27	18	2.06	2.04	7.3	13	40	7.3	114	980	7.2	6	0	7.4	62	380
D3	440	700	1500	2000	128.833	82.1667	82.3333	127.333	83.3333	83	125.333	71	67.3333	125.667	74.5	70.1667	49	21	2.53	3.82	20.37	6.17	2.39	2.9	6.9	34	60	6.9	200	1700	7	30	60	7.6	118	360
D4	3100	3600	2400	3500	123.167	81.8333	76.1667	107.833	78.1667	74.5	118.333	78.8333	74.1667	98.6667	64.6667	64.3333	67	71	2.79	3.54	73	78	2	2.6	7.1	13	0	7.1	350	980	7.1	10	0	7.9	240	480
D5	2000	2500	2500	4000	110.833	69.6667	72.8333	113.167	71.1667	81.8333	125.167	79.6667	87.8333	119.167	71	79	72	44	3.25	4.06	24	19	2.98	3.23	7.6	30	60	8.1	78	560	7.2	79	50	7.4	232	340
D6	2000	1600	2000	2000	115.833	76.8333	77.5	112.833	75.1667	76	107.667	72.8333	78.5	103.5	71.8333	78	25	24	3.74	3.51	32	24	3.52	3.89	7.6	6	12	7.9	284	640	7.6	10	14	7.9	416	540
D8	3500	5000	4000	5000	128.333	85.5	66.5	133.167	89	64	127.833	84.8333	68.6667	131	81.1667	63.1667	38	22	4.59	3.16	43	45	3.98	2.68	7.5	15	6	8	560	620	7.5	8	0	7.8	298	760
D9	2000	2800	2000	2500	111	73.1667	70.6667	118.167	73.6667	71.3333	109.5	62.6667	74.3333	106.167	63.6667	81.1667	98	94	4.28	3.97	46	49	3.62	3.12	7.6	16	80	8.4	294	480	7.4	16	50	7.7	196	680
D10	1000	n.a.	2500	2000	124.5	75.3333	78.3333	123.5	76.5	78.1667	114	71.1667	75.3333	103	66.3333	71	89	55	3.91	4.03	n.a.	n.a.	n.a.	n.a.	7.4	2.6	10	7.3	160	700	7.7	2.4	8	7.3	154	640
D13	2000	2000	1000	2000	125.167	75.1667	61.6667	118.833	73.3333	65.1667	127	78.1667	71.3333	127.833	71	68.8333	79.4	93	4.08	3.8	39	55	3.38	2.75	6.5	0	0	7.2	176	540	6.6	16	0	7.2	314	360
D14	2000	1800	1250	2500	119.167	76	83.8333	105.5	69.3333	75.6667	112.333	72	71.3333	99.3333	65	69.6667	74	33	2.5	3	25	30	2.3	2.4	6.5	6	16	7.1	50	980	6.8	0	12	7.4	54	820
D15	2350	1800	6500	3500	96.5	58	62.5	97.8333	57.3333	64	96.6667	56.5	64.8333	100.167	54.1667	65.5	91	39	3.68	3.83	44	65	2.82	2.9	7	0	10	7.8	100	380	7.6	1.6	0	8.1	46	900
D16	3000	4500	3000	4500	118.167	73.5	59.6667	126	81.5	59.6667	119.5	78.6667	50.6667	128.333	80.8333	50	31	39	2.5	3	42	34	2.54	2.7	8.1	0	0	8.3	34	720	7.2	1.4	0	7.7	14	800
D18	500	1700	1450	2100	142.5	88.8333	67.1667	133	75.5	63.1667	128.167	74.8333	66.1667	116.667	71.5	67.5	51	24	2.35	2.88	44	1	2.4	2.4	6.9	6	60	7.4	132	1680	7.1	22	70	7.3	202	1160
D20	2000	2000	800	2800	127.5	83.1667	72.1667	122.667	79.3333	67.3333	124.667	84.1667	66.6667	126.333	82.3333	67	85	66	3.5	3.1	14	20	n.a.	n.a.	7	2	16	7.5	84	1100	6.9	3.4	18	7.5	70	940
D22	2000	2000	850	2000	124	77.1667	80.1667	127.167	79.1667	78.1667	148	89	84.3333	140	84.1667	87.5	5	68	3.4	3.8	n.a.	n.a.	n.a.	n.a.	6.6	0	12	7.1	106	1340	n.a.	n.a.	n.a.	n.a.	n.a.	n.a.
H1	1500	1800			136	77	80.6667	128.5	79.5	75							7	9	1.33	2.21					6.8	5	30	7.9	36	580
H5	2000	2000			104.667	71	82	100.5	70.8333	81.1667							15	5	0	2.13					7.7	9	10	8.2	130	600
H6	1750	2500			120.5	69.8333	82	106.667	60	77.6667							15	9	0.17	2.82					6.8	7	8	7.3	320	620
H7	1500	1700			132.667	79.6667	75.5	116.167	74.3333	74.3333							5	2	0	2.17					7.7	8	12	7.8	98	1020
H8	1500	3000			103.833	59.3333	77.5	104.167	60	74.8333							5	4	0	2.74					7.2	0	8	7.5	20	300
H9	850	2300			139.5	88	71.3333	128.833	81	76.6667							15.47	0	0.46	2.47					7.9	1.6	0	7.6	206	720
H10	2500	2500			151.833	76.5	81	144.167	70.1667	68.5							2.7	80.5	1.54	2.28					6.6	0	0	6.6	156	580
H11	2000	3000			111.333	66.6667	55.8333	101.333	58.8333	64							21.26	8.04	0	2.71					7.4	8	60	7.5	681	580
H12	2000	2500			121.5	70	74.6667	111.667	70	74.5							20.43	11.3	0.2	2.68					7.9	18	0	8.1	268	460
H13	3000	4000			95.3333	62.3333	86.8333	88.8333	55.3333	86.3333							18	12.5	0.11	2.28					8.1	6	12	8	82	220
H14	2400	3000			117.667	81.8333	73	114.333	78.3333	72.8333							12.3	10	0.03	2.73					7.5	6	0	7.9	38	440
H15	4000	3500			114.667	74	59.5	102.833	68.3333	63.1667							6.5	5	0	2.57					7.4	9	30	7.5	32	740
H16	1800	2000			100.833	68.3333	62.3333	108.667	74.1667	68.3333							0	16.07	0	1.02					7.1	13	40	7.4	86	1300
H17	4250	4500			121	72.8333	71.6667	118.5	70.6667	67.6667							7.14	0	0	2.22					7.4	8	16	7.6	76	520
H19	4000	2500			133.833	84.1667	62	125	79.1667	60.3333							7.2	6	0.07	2.32					7.9	30	20	7.6	152	560

## Sheet: Clasificación
Variable	Significado	Valores
Código	H=Healthy/Sano D=Perio	NA
Grupo	Grupo al que pertenece de manera numérica	0=Healthy 1=Perio
Sexo	Femenino/Masculino	0=Mujer 1=Hombre
Edad		Años cumplidos
Peso_basal	Peso al inicio del ensayo	kg
Peso_final	Peso al final del ensayo	kg
Dif_peso	Diferencia de peso final vs inicial	kg
Estatura	Talla en m	m
IMC_basal	Peso/talla2 inicio del ensayo	kg/m2
IMC_final	Peso/talla2 final del ensayo	kg/m2
Dif_IMC	Diferencia de IMC final vs inicial	kg/m2
Circ_cint_basal	Circunferencia en cm inicial	cm
Circ_cint_basal	Circunferencia en cm final	cm
DifCintura	Diferencia de circunferencia de cintura final vs inicial	cm
SF_basal	Flujo salival basal	ul
SFp_basal	Flujo salival post jugo de betabel basal	ul
DifSF/SFp_basal	Diferencia de flujo salival post/pre jugo de betabel BASAL	ul
SF_final	Flujo salival final	ul
SFp_final	Flujo salival post jugo de betabel final	ul
DifSF/SFp_final	Diferencia de flujo salival post/pre jugo de betabel FINAL	ul
DifSFbasal/final	Diferencia de flujo salival FINAL vs BASAL	ul
PAS_basal	Presion arterial sistólica basal	mmHg
PAD_basal	Presion arterial distólica basal	mmHg
FC_basal	Frecuencia cardiaca basal	LPM
PASp_basal	Presion arterial sistólica post jugo betabel basal	mmHg
PADp_basal	Presion arterial distólica post jugo betabel basal	mmHg
FCp_basal	Frecuencia cardiaca post jugo betabel basal	LPM
PAS_pre-post_b
PAD_pre-post_b
FC_pre-post_b
PAS_final	Presion arterial sistólica final	mmHg
PAD_final	Presion arterial distólica final	mmHg
FC_final	Frecuencia cardiaca final	LPM
PASp_final	Presion arterial sistólica post jugo betabel final	mmHg
PADp_final	Presion arterial distólica post jugo betabel final	mmHg
FCp_final	Frecuencia cardiaca post jugo betabel final	LPM
PAS_pre-post_f
PAD_pre-post_f
FC_pre-post_f
Estadio	Clasificación de la enfermedad	1=I 2=II 3=III 4=IV
Grado	Clasificación de la enfermedad	0=A 1=B 2=C
Extensión	Clasificación de la enfermedad	0=Local 1=Generalizada
SS_basal	%Sangardo al sondeo basal	%
PoC_basal	%Placa o cálculo basal	%
NIC_basal	Nivel de inserción clínica basal	mm
PS_basal	Profundidad al sondeo basal	mm
SS_final	%Sangardo al sondeo final	%
PoC_final	%Placa o cálculo final	%
NIC_final	Nivel de inserción clínica final	mm
PS_final	Profundidad al sondeo final	mm
DifSS	Diferencia de %sangrado al sondeo final vs basal	%
DifPoC	Diferencia de %splaca o cálculo final vs basal	%
DifNIC	Diferencia de nivel de inserción clínica final vs basal	mm
DifPS	Diferencia de profundidad al sondeo final vs basal	mm
pH_SL_b	pH saliva basal
pH_SLp_b	pH saliva post jugo basal
NO2_SL_b	NO2 saliva basal
NO2_SLp_b	NO2 saliva post jugo basal
NO2_SNR0_b	NO2 SNR0 basal
NO2_SNR2_b	NO2 SNR2 basal
NO2_SNR3_b	NO2 SNR3 basal
NO3_SL_b	NO3 saliva basal
NO3_SLp_b	NO3 saliva post jugo basal
NO3_SNR0_b	NO3 SNR0 basal
NO3_SNR2_b	NO3 SNR2 basal
NO3_SNR3_b	NO3 SNR3 basal
pH_SL_f	pH saliva final
pH_SLp_f	pH saliva post jugo final
NO2_SL_f	NO2 saliva final
NO2_SLp_f	NO2 saliva post jugo final
NO2_SNR0_f	NO2 SNR0 final
NO2_SNR2_f	NO2 SNR2 final
NO2_SNR3_f	NO2 SNR3 final
NO3_SL_f	NO3 saliva final
NO3_SLp_f	NO3 saliva post jugo final
NO3_SNR0_f	NO3 SNR0 final
NO3_SNR2_f	NO3 SNR2 final
NO3_SNR3_f	NO3 SNR3 final
Kcal_b	Kilocalorías basal
Pt_b	Proteína gramos basal
Hc_g_b	Carbohidratos gramos basal
GrasaT_g_b	Grasas totales basal
Alcohol_g_b	Alcohol gramos basal
Col_mg_b	Colesterol basal
Ac_sat_g_b	Ácidos grasos saturados gramos basal
Ac_mono_g_b	Ácidos grasos monoinsaturados gramos basal
Ac_poli_g_b	Ácidos grasos poliinsaturados gramos basal
Ac_trans_g_b	Ácidos grasos trans gramos basal
sodio_mg_b	Sodio miligramos basal
Potasio_mg_b	Potasio miligramos basal
VitA _IU_b	Vitamina A (Unidades Internacionales)
VitC_mg_b	Vitamina C miligramos basal
Calcio_mg_b	Calcio miligramos basal
Hierro_mg_b	Hierro miligramos basal
VitD_ugb	Vitamina D microgramos basal
VitE_Alpha-Tocopherol_mg_b	Vitamina E alfa tocoferol miligramos basal
Tiamina_mg_b	Tiamina miligramos basal
Riboflavin_mg_b	Riboflavina miligramos basal
Niacina_mg_b	Niacina miligramos basal
VitB6_mg_b	Piroxidina miligramos basal
Folato_mcg_b	Folato total microgramos basal
VitB12_mcg_b	Cobalamina vitamina B12 microgramos basal
Biotina_mcg_b	Biotina microgramos basal
Ac_pan_mg_b	Ácido pantoténico miligramos basal
VitK_mcg_b	Vitamina K microgramos basal
Fosforo_mg_b	Fósforo miligramos basal
Magnesio_mg_b	Magnesio miligramos basal
Zinc_mg_b	Zinc miligramos basal
Cobre_mg_b	Cobre miligramos basal
Manganeso_mg_b	Manganeso miligramos basal
Selenio_mcg_b	Selenio microgramos basal
Fluor_mcg_b	Flúor microgramos basal
Cromo_mg_b	Cromo miligramos basal
Molibdeno_mcg_b	Molibdeno microgramos basal
Fibra_Diet_Total_g_b	Fibra dietética toral gramos basal
Azuc_total_g_b	Azúcares totales gramos basal
VitA _RAE_mcg_b	vitamina A RAE microgramos basal
Azuc_agreg_g_b	Azúcares agregados gramos basal
